# Supplementary material for: Prerequisite Binding Modes Determine the Dynamics of Action of Covalent Agonists of Ion Channel TRPA1
Source: Pharmaceuticals (Basel). 2021 Sep 28;14(10):988. doi: 10.3390/ph14100988 (PMC8540651; doi:10.3390/ph14100988)
Supplement: Supplementary file 1 [file pharmaceuticals-14-00988-s001.zip]

Archive with 1 entries (1 files):
- pharmaceuticals-1371563-supplementary.pdf
